# Supplementary material for: Abnormal Levels of Metal Micronutrients and Autism Spectrum Disorder: A Perspective Review
Source: Front Mol Neurosci. 2020 Dec 10;13:586209. doi: 10.3389/fnmol.2020.586209 (PMC7759187; doi:10.3389/fnmol.2020.586209)
Supplement: Supplementary file 2 [file Table_2.xlsx]

## Sheet: Sheet0
Abnormal Levels of Metal Micronutrients and Autism Spectrum Disorder: A Perspective Review
Supriya Behl1, Sunil Mehta1*, Mukesh K Pandey2**
1Department of Pediatric and Adolescent Medicine, Mayo Clinic Rochester MN USA 55901
2Department of Radiology, Mayo Clinic Rochester MN USA 55901
Supplementary Table S2. Genes used in Gene Ontology analysis from Supplementary Table S1.
UniProt ID	UniProt ID name	Protein names	Gene names	Organism	Zinc finger
Q9H2P0	ADNP_HUMAN	Activity-dependent neuroprotector homeobox protein (Activity-dependent neuroprotective protein)	ADNP ADNP1 KIAA0784	Homo sapiens (Human)	ZN_FING 74..97; /note="C2H2-type 1"; /evidence="ECO:0000255|PROSITE-ProRule:PRU00042"; ZN_FING 107..129; /note="C2H2-type 2; atypical"; /evidence="ECO:0000255|PROSITE-ProRule:PRU00042"; ZN_FING 165..188; /note="C2H2-type 3"; /evidence="ECO:0000255|PROSITE-ProRule:PRU00042"; ZN_FING 221..244; /note="C2H2-type 4"; /evidence="ECO:0000255|PROSITE-ProRule:PRU00042"; ZN_FING 447..469; /note="C2H2-type …
Q9UPQ3	AGAP1_HUMAN	Arf-GAP with GTPase, ANK repeat and PH domain-containing protein 1 (AGAP-1) (Centaurin-gamma-2) (Cnt-g2) (GTP-binding and GTPase-activating protein 1) (GGAP1)	AGAP1 CENTG2 KIAA1099	Homo sapiens (Human)	ZN_FING 624..647; /note="C4-type"; /evidence="ECO:0000255|PROSITE-ProRule:PRU00288"
Q99490	AGAP2_HUMAN	Arf-GAP with GTPase, ANK repeat and PH domain-containing protein 2 (AGAP-2) (Centaurin-gamma-1) (Cnt-g1) (GTP-binding and GTPase-activating protein 2) (GGAP2) (Phosphatidylinositol 3-kinase enhancer) (PIKE)	AGAP2 CENTG1 KIAA0167	Homo sapiens (Human)	ZN_FING 946..969; /note="C4-type"; /evidence="ECO:0000255|PROSITE-ProRule:PRU00288"
P10275	ANDR_HUMAN	Androgen receptor (Dihydrotestosterone receptor) (Nuclear receptor subfamily 3 group C member 4)	AR DHTR NR3C4	Homo sapiens (Human)	ZN_FING 560..580; /note="NR C4-type"; /evidence="ECO:0000255|PROSITE-ProRule:PRU00407"; ZN_FING 596..620; /note="NR C4-type"; /evidence="ECO:0000255|PROSITE-ProRule:PRU00407"
Q68CP9	ARID2_HUMAN	AT-rich interactive domain-containing protein 2 (ARID domain-containing protein 2) (BRG1-associated factor 200) (BAF200) (Zinc finger protein with activation potential) (Zipzap/p200)	ARID2 BAF200 KIAA1557	Homo sapiens (Human)	ZN_FING 1632..1657; /note="C2H2-type"
Q9NR48	ASH1L_HUMAN	Histone-lysine N-methyltransferase ASH1L (EC 2.1.1.-) (EC 2.1.1.359) (ASH1-like protein) (huASH1) (Absent small and homeotic disks protein 1 homolog) (Lysine N-methyltransferase 2H)	ASH1L KIAA1420 KMT2H	Homo sapiens (Human)	ZN_FING 2585..2631; /note="PHD-type"
Q9C0F0	ASXL3_HUMAN	Putative Polycomb group protein ASXL3 (Additional sex combs-like protein 3)	ASXL3 KIAA1713	Homo sapiens (Human)	ZN_FING 2210..2247; /note="PHD-type; atypical"
P46100	ATRX_HUMAN	Transcriptional regulator ATRX (EC 3.6.4.12) (ATP-dependent helicase ATRX) (X-linked helicase II) (X-linked nuclear protein) (XNP) (Znf-HX)	ATRX RAD54L XH2	Homo sapiens (Human)	ZN_FING 170..206; /note="GATA-type; atypical"; /evidence="ECO:0000255|PROSITE-ProRule:PRU00865"; ZN_FING 217..272; /note="PHD-type; atypical"; /evidence="ECO:0000255|PROSITE-ProRule:PRU00865"
Q9UIF8	BAZ2B_HUMAN	Bromodomain adjacent to zinc finger domain protein 2B (hWALp4)	BAZ2B KIAA1476	Homo sapiens (Human)	ZN_FING 1931..1981; /note="PHD-type"; /evidence="ECO:0000255|PROSITE-ProRule:PRU00146"
Q9H165	BC11A_HUMAN	B-cell lymphoma/leukemia 11A (BCL-11A) (B-cell CLL/lymphoma 11A) (COUP-TF-interacting protein 1) (Ecotropic viral integration site 9 protein homolog) (EVI-9) (Zinc finger protein 856)	BCL11A CTIP1 EVI9 KIAA1809 ZNF856	Homo sapiens (Human)	ZN_FING 170..193; /note="C2H2-type 1"; /evidence="ECO:0000255|PROSITE-ProRule:PRU00042"; ZN_FING 377..399; /note="C2H2-type 2"; /evidence="ECO:0000255|PROSITE-ProRule:PRU00042"; ZN_FING 405..429; /note="C2H2-type 3"; /evidence="ECO:0000255|PROSITE-ProRule:PRU00042"; ZN_FING 742..764; /note="C2H2-type 4"; /evidence="ECO:0000255|PROSITE-ProRule:PRU00042"; ZN_FING 770..792; /note="C2H2-type 5"; /evi…
P15056	BRAF_HUMAN	Serine/threonine-protein kinase B-raf (EC 2.7.11.1) (Proto-oncogene B-Raf) (p94) (v-Raf murine sarcoma viral oncogene homolog B1)	BRAF BRAF1 RAFB1	Homo sapiens (Human)	ZN_FING 234..280; /note="Phorbol-ester/DAG-type"; /evidence="ECO:0000255|PROSITE-ProRule:PRU00226"
Q86V15	CASZ1_HUMAN	Zinc finger protein castor homolog 1 (Castor-related protein) (Putative survival-related protein) (Zinc finger protein 693)	CASZ1 CST SRG ZNF693	Homo sapiens (Human)	ZN_FING 551..575; /note="C2H2-type 1"; /evidence="ECO:0000255|PROSITE-ProRule:PRU00042"; ZN_FING 610..634; /note="C2H2-type 2"; /evidence="ECO:0000255|PROSITE-ProRule:PRU00042"; ZN_FING 668..692; /note="C2H2-type 3"; /evidence="ECO:0000255|PROSITE-ProRule:PRU00042"; ZN_FING 1031..1055; /note="C2H2-type 4"; /evidence="ECO:0000255|PROSITE-ProRule:PRU00042"; ZN_FING 1300..1324; /note="C2H2-type 5"; …
Q9Y5S2	MRCKB_HUMAN	Serine/threonine-protein kinase MRCK beta (EC 2.7.11.1) (CDC42-binding protein kinase beta) (CDC42BP-beta) (DMPK-like beta) (Myotonic dystrophy kinase-related CDC42-binding kinase beta) (MRCK beta) (Myotonic dystrophy protein kinase-like beta)	CDC42BPB KIAA1124	Homo sapiens (Human)	ZN_FING 1025..1075; /note="Phorbol-ester/DAG-type"; /evidence="ECO:0000255|PROSITE-ProRule:PRU00226"
Q96JM3	CHAP1_HUMAN	Chromosome alignment-maintaining phosphoprotein 1 (Zinc finger protein 828)	CHAMP1 C13orf8 CAMP CHAMP KIAA1802 ZNF828	Homo sapiens (Human)	ZN_FING 738..760; /note="C2H2-type"; /evidence="ECO:0000255|PROSITE-ProRule:PRU00042"
Q12873	CHD3_HUMAN	Chromodomain-helicase-DNA-binding protein 3 (CHD-3) (EC 3.6.4.12) (ATP-dependent helicase CHD3) (Mi-2 autoantigen 240 kDa protein) (Mi2-alpha) (Zinc finger helicase) (hZFH)	CHD3	Homo sapiens (Human)	ZN_FING 379..426; /note="PHD-type 1"; /evidence="ECO:0000255|PROSITE-ProRule:PRU00146"; ZN_FING 456..503; /note="PHD-type 2"; /evidence="ECO:0000255|PROSITE-ProRule:PRU00146"
Q92793	CBP_HUMAN	CREB-binding protein (Histone lysine acetyltransferase CREBBP) (EC 2.3.1.48) (Protein-lysine acetyltransferase CREBBP) (EC 2.3.1.-)	CREBBP CBP	Homo sapiens (Human)	ZN_FING 347..433; /note="TAZ-type 1"; /evidence="ECO:0000255|PROSITE-ProRule:PRU00203"; ZN_FING 1701..1744; /note="ZZ-type"; /evidence="ECO:0000255|PROSITE-ProRule:PRU00228"; ZN_FING 1765..1846; /note="TAZ-type 2"; /evidence="ECO:0000255|PROSITE-ProRule:PRU00203"
P49711	CTCF_HUMAN	Transcriptional repressor CTCF (11-zinc finger protein) (CCCTC-binding factor) (CTCFL paralog)	CTCF	Homo sapiens (Human)	ZN_FING 266..288; /note="C2H2-type 1"; /evidence="ECO:0000255|PROSITE-ProRule:PRU00042"; ZN_FING 294..316; /note="C2H2-type 2"; /evidence="ECO:0000255|PROSITE-ProRule:PRU00042"; ZN_FING 322..345; /note="C2H2-type 3"; /evidence="ECO:0000255|PROSITE-ProRule:PRU00042"; ZN_FING 351..373; /note="C2H2-type 4"; /evidence="ECO:0000255|PROSITE-ProRule:PRU00042"; ZN_FING 379..401; /note="C2H2-type 5"; /evi…
O75398	DEAF1_HUMAN	Deformed epidermal autoregulatory factor 1 homolog (Nuclear DEAF-1-related transcriptional regulator) (NUDR) (Suppressin) (Zinc finger MYND domain-containing protein 5)	DEAF1 SPN ZMYND5	Homo sapiens (Human)	ZN_FING 504..540; /note="MYND-type"; /evidence="ECO:0000255|PROSITE-ProRule:PRU00134"
P11532	DMD_HUMAN	Dystrophin	DMD	Homo sapiens (Human)	ZN_FING 3307..3354; /note="ZZ-type"; /evidence="ECO:0000255|PROSITE-ProRule:PRU00228"
Q9Y6K1	DNM3A_HUMAN	DNA (cytosine-5)-methyltransferase 3A (Dnmt3a) (EC 2.1.1.37) (DNA methyltransferase HsaIIIA) (DNA MTase HsaIIIA) (M.HsaIIIA)	DNMT3A	Homo sapiens (Human)	ZN_FING 493..523; /note="GATA-type; atypical"; /evidence="ECO:0000255|PROSITE-ProRule:PRU00865"; ZN_FING 534..590; /note="PHD-type; atypical"; /evidence="ECO:0000255|PROSITE-ProRule:PRU00865"
Q9H4W6	COE3_HUMAN	Transcription factor COE3 (Early B-cell factor 3) (EBF-3) (Olf-1/EBF-like 2) (O/E-2) (OE-2)	EBF3 COE3	Homo sapiens (Human)	ZN_FING 151..170; /note="C5-type"; /evidence="ECO:0000255"
Q06889	EGR3_HUMAN	Early growth response protein 3 (EGR-3) (Zinc finger protein pilot)	EGR3 PILOT	Homo sapiens (Human)	ZN_FING 275..299; /note="C2H2-type 1"; /evidence="ECO:0000255|PROSITE-ProRule:PRU00042"; ZN_FING 305..327; /note="C2H2-type 2"; /evidence="ECO:0000255|PROSITE-ProRule:PRU00042"; ZN_FING 333..355; /note="C2H2-type 3"; /evidence="ECO:0000255|PROSITE-ProRule:PRU00042"
A0A669KB12	A0A669KB12_HUMAN	Histone acetyltransferase (EC 2.3.1.48)	EP300	Homo sapiens (Human)	ZN_FING 331..417; /note="TAZ-type"; /evidence="ECO:0000256|PROSITE-ProRule:PRU00203"; ZN_FING 1702..1783; /note="TAZ-type"; /evidence="ECO:0000256|PROSITE-ProRule:PRU00203"
Q09472	EP300_HUMAN	Histone acetyltransferase p300 (p300 HAT) (EC 2.3.1.48) (E1A-associated protein p300) (Histone butyryltransferase p300) (EC 2.3.1.-) (Histone crotonyltransferase p300) (EC 2.3.1.-) (Protein 2-hydroxyisobutyryltransferase p300) (EC 2.3.1.-) (Protein propionyltransferase p300) (EC 2.3.1.-)	EP300 P300	Homo sapiens (Human)	ZN_FING 331..417; /note="TAZ-type 1"; /evidence="ECO:0000255|PROSITE-ProRule:PRU00203"; ZN_FING 1664..1707; /note="ZZ-type"; /evidence="ECO:0000255|PROSITE-ProRule:PRU00228"; ZN_FING 1728..1809; /note="TAZ-type 2"; /evidence="ECO:0000255|PROSITE-ProRule:PRU00203"
Q92731	ESR2_HUMAN	Estrogen receptor beta (ER-beta) (Nuclear receptor subfamily 3 group A member 2)	ESR2 ESTRB NR3A2	Homo sapiens (Human)	ZN_FING 149..169; /note="NR C4-type"; /evidence="ECO:0000255|PROSITE-ProRule:PRU00407"; ZN_FING 185..209; /note="NR C4-type"; /evidence="ECO:0000255|PROSITE-ProRule:PRU00407"
O95718	ERR2_HUMAN	Steroid hormone receptor ERR2 (ERR beta-2) (Estrogen receptor-like 2) (Estrogen-related receptor beta) (ERR-beta) (Nuclear receptor subfamily 3 group B member 2)	ESRRB ERRB2 ESRL2 NR3B2	Homo sapiens (Human)	ZN_FING 103..123; /note="NR C4-type"; /evidence="ECO:0000255|PROSITE-ProRule:PRU00407"; ZN_FING 139..163; /note="NR C4-type"; /evidence="ECO:0000255|PROSITE-ProRule:PRU00407"
Q9Y2M0	FAN1_HUMAN	Fanconi-associated nuclease 1 (EC 3.1.21.-) (EC 3.1.4.1) (FANCD2/FANCI-associated nuclease 1) (hFAN1) (Myotubularin-related protein 15)	FAN1 KIAA1018 MTMR15	Homo sapiens (Human)	ZN_FING 41..69; /note="UBZ4-type"; /evidence="ECO:0000255|PROSITE-ProRule:PRU01256"
B5MCV6	B5MCV6_HUMAN	F-box only protein 11	FBXO11	Homo sapiens (Human)	ZN_FING 1..57; /note="UBR-type"; /evidence="ECO:0000256|PROSITE-ProRule:PRU00508"
Q86XK2	FBX11_HUMAN	F-box only protein 11 (Protein arginine N-methyltransferase 9) (Vitiligo-associated protein 1) (VIT-1)	FBXO11 FBX11 PRMT9 VIT1 UG063H01	Homo sapiens (Human)	ZN_FING 833..904; /note="UBR-type"; /evidence="ECO:0000255|PROSITE-ProRule:PRU00508"
Q9UH90	FBX40_HUMAN	F-box only protein 40 (Muscle disease-related protein)	FBXO40 FBX40 KIAA1195	Homo sapiens (Human)	ZN_FING 53..112; /note="TRAF-type"; /evidence="ECO:0000255|PROSITE-ProRule:PRU00207"
Q8TBJ5	FEZF2_HUMAN	Fez family zinc finger protein 2 (Forebrain embryonic zinc finger-like protein 2) (Zinc finger protein 312) (Zinc finger protein Fez-like)	FEZF2 FEZL ZNF312 FKSG36	Homo sapiens (Human)	ZN_FING 277..299; /note="C2H2-type 1"; /evidence="ECO:0000255|PROSITE-ProRule:PRU00042"; ZN_FING 305..327; /note="C2H2-type 2"; /evidence="ECO:0000255|PROSITE-ProRule:PRU00042"; ZN_FING 333..355; /note="C2H2-type 3"; /evidence="ECO:0000255|PROSITE-ProRule:PRU00042"; ZN_FING 361..383; /note="C2H2-type 4"; /evidence="ECO:0000255|PROSITE-ProRule:PRU00042"; ZN_FING 389..411; /note="C2H2-type 5"; /evi…
Q9H334	FOXP1_HUMAN	Forkhead box protein P1 (Mac-1-regulated forkhead) (MFH)	FOXP1 HSPC215	Homo sapiens (Human)	ZN_FING 306..331; /note="C2H2-type"
O15409	FOXP2_HUMAN	Forkhead box protein P2 (CAG repeat protein 44) (Trinucleotide repeat-containing gene 10 protein)	FOXP2 CAGH44 TNRC10	Homo sapiens (Human)	ZN_FING 346..371; /note="C2H2-type"
Q8NBF1	GLIS1_HUMAN	Zinc finger protein GLIS1 (GLI-similar 1)	GLIS1	Homo sapiens (Human)	ZN_FING 195..220; /note="C2H2-type 1"; /evidence="ECO:0000255|PROSITE-ProRule:PRU00042"; ZN_FING 229..256; /note="C2H2-type 2; atypical"; /evidence="ECO:0000255|PROSITE-ProRule:PRU00042"; ZN_FING 262..286; /note="C2H2-type 3"; /evidence="ECO:0000255|PROSITE-ProRule:PRU00042"; ZN_FING 292..316; /note="C2H2-type 4"; /evidence="ECO:0000255|PROSITE-ProRule:PRU00042"; ZN_FING 322..346; /note="C2H2-typ…
O95714	HERC2_HUMAN	E3 ubiquitin-protein ligase HERC2 (EC 2.3.2.26) (HECT domain and RCC1-like domain-containing protein 2) (HECT-type E3 ubiquitin transferase HERC2)	HERC2	Homo sapiens (Human)	ZN_FING 2702..2749; /note="ZZ-type"; /evidence="ECO:0000255|PROSITE-ProRule:PRU00228"
P31629	ZEP2_HUMAN	Transcription factor HIVEP2 (Human immunodeficiency virus type I enhancer-binding protein 2) (HIV-EP2) (MHC-binding protein 2) (MBP-2)	HIVEP2	Homo sapiens (Human)	ZN_FING 189..211; /note="C2H2-type 1"; /evidence="ECO:0000255|PROSITE-ProRule:PRU00042"; ZN_FING 217..239; /note="C2H2-type 2"; /evidence="ECO:0000255|PROSITE-ProRule:PRU00042"; ZN_FING 1799..1821; /note="C2H2-type 3"; /evidence="ECO:0000255|PROSITE-ProRule:PRU00042"; ZN_FING 1827..1851; /note="C2H2-type 4"; /evidence="ECO:0000255|PROSITE-ProRule:PRU00042"
Q5T1R4	ZEP3_HUMAN	Transcription factor HIVEP3 (Human immunodeficiency virus type I enhancer-binding protein 3) (Kappa-B and V(D)J recombination signal sequences-binding protein) (Kappa-binding protein 1) (KBP-1) (Zinc finger protein ZAS3)	HIVEP3 KBP1 KIAA1555 KRC ZAS3	Homo sapiens (Human)	ZN_FING 192..214; /note="C2H2-type 1"; /evidence="ECO:0000255|PROSITE-ProRule:PRU00042"; ZN_FING 220..242; /note="C2H2-type 2"; /evidence="ECO:0000255|PROSITE-ProRule:PRU00042"; ZN_FING 640..670; /note="CCHC HIVEP-type"; /evidence="ECO:0000255|PROSITE-ProRule:PRU01154"; ZN_FING 1754..1776; /note="C2H2-type 3"; /evidence="ECO:0000255|PROSITE-ProRule:PRU00042"; ZN_FING 1782..1806; /note="C2H2-type …
Q9H1B7	I2BPL_HUMAN	Probable E3 ubiquitin-protein ligase IRF2BPL (EC 2.3.2.27) (Enhanced at puberty protein 1) (Interferon regulatory factor 2-binding protein-like)	IRF2BPL C14orf4 EAP1 KIAA1865 My039	Homo sapiens (Human)	ZN_FING 715..762; /note="RING-type; degenerate"
Q15652	JHD2C_HUMAN	Probable JmjC domain-containing histone demethylation protein 2C (EC 1.14.11.-) (Jumonji domain-containing protein 1C) (Thyroid receptor-interacting protein 8) (TR-interacting protein 8) (TRIP-8)	JMJD1C JHDM2C KIAA1380 TRIP8	Homo sapiens (Human)	ZN_FING 1846..1871; /note="C6-type"; /evidence="ECO:0000255"
Q92794	KAT6A_HUMAN	Histone acetyltransferase KAT6A (EC 2.3.1.48) (MOZ, YBF2/SAS3, SAS2 and TIP60 protein 3) (MYST-3) (Monocytic leukemia zinc finger protein) (Runt-related transcription factor-binding protein 2) (Zinc finger protein 220)	KAT6A MOZ MYST3 RUNXBP2 ZNF220	Homo sapiens (Human)	ZN_FING 206..265; /note="PHD-type 1"; /evidence="ECO:0000255|PROSITE-ProRule:PRU00146"; ZN_FING 259..313; /note="PHD-type 2"; /evidence="ECO:0000255|PROSITE-ProRule:PRU00146"; ZN_FING 537..562; /note="C2HC MYST-type"; /evidence="ECO:0000255|PROSITE-ProRule:PRU01063"
H0Y6H0	H0Y6H0_HUMAN	Lysine-specific histone demethylase 1B	KDM1B	Homo sapiens (Human)	ZN_FING 133..193; /note="CW-type"; /evidence="ECO:0000256|PROSITE-ProRule:PRU00454"
Q8NB78	KDM1B_HUMAN	Lysine-specific histone demethylase 1B (EC 1.14.99.66) (Flavin-containing amine oxidase domain-containing protein 1) (Lysine-specific histone demethylase 2)	KDM1B AOF1 C6orf193 LSD2	Homo sapiens (Human)	ZN_FING 133..193; /note="CW-type"; /evidence="ECO:0000255|PROSITE-ProRule:PRU00454"
Q7LBC6	KDM3B_HUMAN	Lysine-specific demethylase 3B (EC 1.14.11.65) (JmjC domain-containing histone demethylation protein 2B) (Jumonji domain-containing protein 1B) (Nuclear protein 5qNCA) ([histone H3]-dimethyl-L-lysine(9) demethylase 3B)	KDM3B C5orf7 JHDM2B JMJD1B KIAA1082	Homo sapiens (Human)	ZN_FING 1031..1056; /note="C6-type"; /evidence="ECO:0000255"
O94953	KDM4B_HUMAN	Lysine-specific demethylase 4B (EC 1.14.11.66) (JmjC domain-containing histone demethylation protein 3B) (Jumonji domain-containing protein 2B) ([histone H3]-trimethyl-L-lysine(9) demethylase 4B)	KDM4B JHDM3B JMJD2B KIAA0876	Homo sapiens (Human)	ZN_FING 731..789; /note="PHD-type 1"; ZN_FING 794..827; /note="C2HC pre-PHD-type"; /evidence="ECO:0000255|PROSITE-ProRule:PRU01146"; ZN_FING 850..907; /note="PHD-type 2"; /evidence="ECO:0000255|PROSITE-ProRule:PRU01146"
Q9H3R0	KDM4C_HUMAN	Lysine-specific demethylase 4C (EC 1.14.11.66) (Gene amplified in squamous cell carcinoma 1 protein) (GASC-1 protein) (JmjC domain-containing histone demethylation protein 3C) (Jumonji domain-containing protein 2C) ([histone H3]-trimethyl-L-lysine(9) demethylase 4C)	KDM4C GASC1 JHDM3C JMJD2C KIAA0780	Homo sapiens (Human)	ZN_FING 689..747; /note="PHD-type 1"; ZN_FING 752..785; /note="C2HC pre-PHD-type"; /evidence="ECO:0000255|PROSITE-ProRule:PRU01146"; ZN_FING 808..865; /note="PHD-type 2"; /evidence="ECO:0000255|PROSITE-ProRule:PRU01146"
Q9UGL1	KDM5B_HUMAN	Lysine-specific demethylase 5B (EC 1.14.11.67) (Cancer/testis antigen 31) (CT31) (Histone demethylase JARID1B) (Jumonji/ARID domain-containing protein 1B) (PLU-1) (Retinoblastoma-binding protein 2 homolog 1) (RBP2-H1) ([histone H3]-trimethyl-L-lysine(4) demethylase 5B)	KDM5B JARID1B PLU1 RBBP2H1	Homo sapiens (Human)	ZN_FING 309..359; /note="PHD-type 1"; /evidence="ECO:0000244|PDB:2MNY, ECO:0000269|PubMed:24952722"; ZN_FING 692..744; /note="C5HC2"; /evidence="ECO:0000269|PubMed:26741168, ECO:0000269|PubMed:27214403, ECO:0000269|PubMed:28262558"; ZN_FING 1176..1224; /note="PHD-type 2"; /evidence="ECO:0000255|PROSITE-ProRule:PRU00146"; ZN_FING 1484..1538; /note="PHD-type 3"; /evidence="ECO:0000244|PDB:2MA5"
P41229	KDM5C_HUMAN	Lysine-specific demethylase 5C (EC 1.14.11.67) (Histone demethylase JARID1C) (Jumonji/ARID domain-containing protein 1C) (Protein SmcX) (Protein Xe169) ([histone H3]-trimethyl-L-lysine(4) demethylase 5C)	KDM5C DXS1272E JARID1C SMCX XE169	Homo sapiens (Human)	ZN_FING 326..372; /note="PHD-type 1"; /evidence="ECO:0000255|PROSITE-ProRule:PRU00146"; ZN_FING 707..759; /note="C5HC2"; /evidence="ECO:0000269|PubMed:27214403"; ZN_FING 1187..1248; /note="PHD-type 2"; /evidence="ECO:0000255|PROSITE-ProRule:PRU00146"
Q9BXK1	KLF16_HUMAN	Krueppel-like factor 16 (Basic transcription element-binding protein 4) (BTE-binding protein 4) (Novel Sp1-like zinc finger transcription factor 2) (Transcription factor BTEB4) (Transcription factor NSLP2)	KLF16 BTEB4 NSLP2	Homo sapiens (Human)	ZN_FING 127..150; /note="C2H2-type 1"; /evidence="ECO:0000255|PROSITE-ProRule:PRU00042"; ZN_FING 157..181; /note="C2H2-type 2"; /evidence="ECO:0000255|PROSITE-ProRule:PRU00042"; ZN_FING 187..209; /note="C2H2-type 3"; /evidence="ECO:0000255|PROSITE-ProRule:PRU00042"
E9PR05	E9PR05_HUMAN	Histone-lysine N-methyltransferase 2A (Fragment)	KMT2A	Homo sapiens (Human)	ZN_FING 1180..1228; /note="CXXC-type"; /evidence="ECO:0000256|PROSITE-ProRule:PRU00509"
Q03164	KMT2A_HUMAN	Histone-lysine N-methyltransferase 2A (Lysine N-methyltransferase 2A) (EC 2.1.1.354) (ALL-1) (CXXC-type zinc finger protein 7) (Myeloid/lymphoid or mixed-lineage leukemia) (Myeloid/lymphoid or mixed-lineage leukemia protein 1) (Trithorax-like protein) (Zinc finger protein HRX) [Cleaved into: MLL cleavage product N320 (N-terminal cleavage product of 320 kDa) (p320); MLL cleavage product C180 (C-te…	KMT2A ALL1 CXXC7 HRX HTRX MLL MLL1 TRX1	Homo sapiens (Human)	ZN_FING 1147..1195; /note="CXXC-type"; /evidence="ECO:0000255|PROSITE-ProRule:PRU00509, ECO:0000269|PubMed:29276034"; ZN_FING 1431..1482; /note="PHD-type 1"; /evidence="ECO:0000255|PROSITE-ProRule:PRU00146"; ZN_FING 1479..1533; /note="PHD-type 2"; /evidence="ECO:0000255|PROSITE-ProRule:PRU00146"; ZN_FING 1566..1627; /note="PHD-type 3"; /evidence="ECO:0000255|PROSITE-ProRule:PRU00146"; ZN_FING 187…
Q8NEZ4	KMT2C_HUMAN	Histone-lysine N-methyltransferase 2C (Lysine N-methyltransferase 2C) (EC 2.1.1.354) (Homologous to ALR protein) (Myeloid/lymphoid or mixed-lineage leukemia protein 3)	KMT2C HALR KIAA1506 MLL3	Homo sapiens (Human)	ZN_FING 227..262; /note="C2HC pre-PHD-type 1; degenerate"; /evidence="ECO:0000255|PROSITE-ProRule:PRU01146"; ZN_FING 283..331; /note="PHD-type 1"; /evidence="ECO:0000255|PROSITE-ProRule:PRU01146"; ZN_FING 341..391; /note="PHD-type 2"; /evidence="ECO:0000255|PROSITE-ProRule:PRU00146"; ZN_FING 344..389; /note="RING-type"; /evidence="ECO:0000255|PROSITE-ProRule:PRU00175"; ZN_FING 388..438; /note="PH…
Q8IZD2	KMT2E_HUMAN	Inactive histone-lysine N-methyltransferase 2E (Inactive lysine N-methyltransferase 2E) (Myeloid/lymphoid or mixed-lineage leukemia protein 5)	KMT2E MLL5	Homo sapiens (Human)	ZN_FING 118..166; /note="PHD-type"; /evidence="ECO:0000255|PROSITE-ProRule:PRU00146"
Q9C0E8	LNP_HUMAN	Endoplasmic reticulum junction formation protein lunapark (ER junction formation factor lunapark)	LNPK KIAA1715 LNP	Homo sapiens (Human)	ZN_FING 276..301; /note="C4-type; plays a role in ER morphology"; /evidence="ECO:0000269|PubMed:24223779, ECO:0000269|PubMed:27619977"
A0A0A0MS90	A0A0A0MS90_HUMAN	Methyl-CpG-binding domain protein 1	MBD1	Homo sapiens (Human)	ZN_FING 169..216; /note="CXXC-type"; /evidence="ECO:0000256|PROSITE-ProRule:PRU00509"; ZN_FING 217..263; /note="CXXC-type"; /evidence="ECO:0000256|PROSITE-ProRule:PRU00509"
Q9UIS9	MBD1_HUMAN	Methyl-CpG-binding domain protein 1 (CXXC-type zinc finger protein 3) (Methyl-CpG-binding protein MBD1) (Protein containing methyl-CpG-binding domain 1)	MBD1 CXXC3 PCM1	Homo sapiens (Human)	ZN_FING 169..216; /note="CXXC-type 1"; /evidence="ECO:0000255|PROSITE-ProRule:PRU00509, ECO:0000269|PubMed:26354109"; ZN_FING 217..263; /note="CXXC-type 2"; /evidence="ECO:0000255|PROSITE-ProRule:PRU00509"; ZN_FING 330..378; /note="CXXC-type 3"; /evidence="ECO:0000255|PROSITE-ProRule:PRU00509, ECO:0000269|PubMed:29276034"
Q86YT6	MIB1_HUMAN	E3 ubiquitin-protein ligase MIB1 (EC 2.3.2.27) (DAPK-interacting protein 1) (DIP-1) (Mind bomb homolog 1) (RING-type E3 ubiquitin transferase MIB1) (Zinc finger ZZ type with ankyrin repeat domain protein 2)	MIB1 DIP1 KIAA1323 ZZANK2	Homo sapiens (Human)	ZN_FING 79..126; /note="ZZ-type"; /evidence="ECO:0000255|PROSITE-ProRule:PRU00228"; ZN_FING 819..854; /note="RING-type 1"; /evidence="ECO:0000255|PROSITE-ProRule:PRU00175"; ZN_FING 866..901; /note="RING-type 2"; /evidence="ECO:0000255|PROSITE-ProRule:PRU00175"; ZN_FING 963..996; /note="RING-type 3"; /evidence="ECO:0000255|PROSITE-ProRule:PRU00175"
Q14872	MTF1_HUMAN	Metal regulatory transcription factor 1 (MRE-binding transcription factor) (Transcription factor MTF-1)	MTF1	Homo sapiens (Human)	ZN_FING 140..164; /note="C2H2-type 1"; /evidence="ECO:0000255|PROSITE-ProRule:PRU00042"; ZN_FING 170..194; /note="C2H2-type 2"; /evidence="ECO:0000255|PROSITE-ProRule:PRU00042"; ZN_FING 200..224; /note="C2H2-type 3"; /evidence="ECO:0000255|PROSITE-ProRule:PRU00042"; ZN_FING 229..253; /note="C2H2-type 4"; /evidence="ECO:0000255|PROSITE-ProRule:PRU00042"; ZN_FING 259..283; /note="C2H2-type 5"; /evi…
Q13459	MYO9B_HUMAN	Unconventional myosin-IXb (Unconventional myosin-9b)	MYO9B MYR5	Homo sapiens (Human)	ZN_FING 1632..1681; /note="Phorbol-ester/DAG-type"; /evidence="ECO:0000255|PROSITE-ProRule:PRU00226"
Q9UL68	MYT1L_HUMAN	Myelin transcription factor 1-like protein (MyT1-L) (MyT1L)	MYT1L KIAA1106	Homo sapiens (Human)	ZN_FING 22..65; /note="CCHHC-type 1"; /evidence="ECO:0000255|PROSITE-ProRule:PRU01143"; ZN_FING 497..540; /note="CCHHC-type 2"; /evidence="ECO:0000255|PROSITE-ProRule:PRU01143"; ZN_FING 541..584; /note="CCHHC-type 3"; /evidence="ECO:0000255|PROSITE-ProRule:PRU01143"; ZN_FING 896..939; /note="CCHHC-type 4"; /evidence="ECO:0000255|PROSITE-ProRule:PRU01143"; ZN_FING 945..988; /note="CCHHC-type 5"; /…
P20393	NR1D1_HUMAN	Nuclear receptor subfamily 1 group D member 1 (Rev-erbA-alpha) (V-erbA-related protein 1) (EAR-1)	NR1D1 EAR1 HREV THRAL	Homo sapiens (Human)	ZN_FING 132..152; /note="NR C4-type"; /evidence="ECO:0000255|PROSITE-ProRule:PRU00407"; ZN_FING 169..193; /note="NR C4-type"; /evidence="ECO:0000255|PROSITE-ProRule:PRU00407"
P10589	COT1_HUMAN	COUP transcription factor 1 (COUP-TF1) (COUP transcription factor I) (COUP-TF I) (Nuclear receptor subfamily 2 group F member 1) (V-erbA-related protein 3) (EAR-3)	NR2F1 EAR3 ERBAL3 TFCOUP1	Homo sapiens (Human)	ZN_FING 86..106; /note="NR C4-type"; /evidence="ECO:0000255|PROSITE-ProRule:PRU00407"; ZN_FING 122..146; /note="NR C4-type"; /evidence="ECO:0000255|PROSITE-ProRule:PRU00407"
P08235	MCR_HUMAN	Mineralocorticoid receptor (MR) (Nuclear receptor subfamily 3 group C member 2)	NR3C2 MCR MLR	Homo sapiens (Human)	ZN_FING 603..623; /note="NR C4-type"; /evidence="ECO:0000255|PROSITE-ProRule:PRU00407"; ZN_FING 639..663; /note="NR C4-type"; /evidence="ECO:0000255|PROSITE-ProRule:PRU00407"
P43354	NR4A2_HUMAN	Nuclear receptor subfamily 4 group A member 2 (Immediate-early response protein NOT) (Orphan nuclear receptor NURR1) (Transcriptionally-inducible nuclear receptor)	NR4A2 NOT NURR1 TINUR	Homo sapiens (Human)	ZN_FING 263..283; /note="NR C4-type"; /evidence="ECO:0000255|PROSITE-ProRule:PRU00407"; ZN_FING 299..323; /note="NR C4-type"; /evidence="ECO:0000255|PROSITE-ProRule:PRU00407"
Q96L73	NSD1_HUMAN	Histone-lysine N-methyltransferase, H3 lysine-36 specific (EC 2.1.1.357) (Androgen receptor coactivator 267 kDa protein) (Androgen receptor-associated protein of 267 kDa) (H3-K36-HMTase) (Lysine N-methyltransferase 3B) (Nuclear receptor-binding SET domain-containing protein 1) (NR-binding SET domain-containing protein)	NSD1 ARA267 KMT3B	Homo sapiens (Human)	ZN_FING 1543..1589; /note="PHD-type 1"; /evidence="ECO:0000255|PROSITE-ProRule:PRU00146"; ZN_FING 1590..1646; /note="PHD-type 2"; /evidence="ECO:0000255|PROSITE-ProRule:PRU00146"; ZN_FING 1707..1751; /note="PHD-type 3"; /evidence="ECO:0000255|PROSITE-ProRule:PRU00146"; ZN_FING 2118..2165; /note="PHD-type 4; atypical"; /evidence="ECO:0000255|PROSITE-ProRule:PRU00146"
Q8TE49	OTU7A_HUMAN	OTU domain-containing protein 7A (EC 3.4.19.12) (Zinc finger protein Cezanne 2)	OTUD7A C15orf16 CEZANNE2 OTUD7	Homo sapiens (Human)	ZN_FING 884..919; /note="A20-type"; /evidence="ECO:0000255|PROSITE-ProRule:PRU00451"
O75151	PHF2_HUMAN	Lysine-specific demethylase PHF2 (EC 1.14.11.-) (GRC5) (PHD finger protein 2)	PHF2 CENP-35 KIAA0662	Homo sapiens (Human)	ZN_FING 5..56; /note="PHD-type"; /evidence="ECO:0000255|PROSITE-ProRule:PRU00146"
Q96BD5	PF21A_HUMAN	PHD finger protein 21A (BHC80a) (BRAF35-HDAC complex protein BHC80)	PHF21A BHC80 KIAA1696 BM-006	Homo sapiens (Human)	ZN_FING 488..535; /note="PHD-type"; /evidence="ECO:0000255|PROSITE-ProRule:PRU00146"
Q92576	PHF3_HUMAN	PHD finger protein 3	PHF3 KIAA0244	Homo sapiens (Human)	ZN_FING 717..772; /note="PHD-type"; /evidence="ECO:0000255|PROSITE-ProRule:PRU00146"
Q9UPP1	PHF8_HUMAN	Histone lysine demethylase PHF8 (EC 1.14.11.27) (EC 1.14.11.65) (PHD finger protein 8) ([histone H3]-dimethyl-L-lysine(36) demethylase PHF8) ([histone H3]-dimethyl-L-lysine(9) demethylase PHF8)	PHF8 KIAA1111 ZNF422	Homo sapiens (Human)	ZN_FING 41..92; /note="PHD-type"; /evidence="ECO:0000255|PROSITE-ProRule:PRU00146"
Q9P1Y6	PHRF1_HUMAN	PHD and RING finger domain-containing protein 1	PHRF1 KIAA1542	Homo sapiens (Human)	ZN_FING 108..149; /note="RING-type; degenerate"; /evidence="ECO:0000255|PROSITE-ProRule:PRU00175"; ZN_FING 183..233; /note="PHD-type"; /evidence="ECO:0000255|PROSITE-ProRule:PRU00146"
Q7Z3K3	POGZ_HUMAN	Pogo transposable element with ZNF domain (Suppressor of hairy wing homolog 5) (Zinc finger protein 280E) (Zinc finger protein 635)	POGZ KIAA0461 SUHW5 ZNF280E ZNF635 Nbla00003	Homo sapiens (Human)	ZN_FING 375..397; /note="C2H2-type 1; atypical"; /evidence="ECO:0000255|PROSITE-ProRule:PRU00042"; ZN_FING 494..516; /note="C2H2-type 2"; /evidence="ECO:0000255|PROSITE-ProRule:PRU00042"; ZN_FING 530..553; /note="C2H2-type 3"; /evidence="ECO:0000255|PROSITE-ProRule:PRU00042"; ZN_FING 560..583; /note="C2H2-type 4"; /evidence="ECO:0000255|PROSITE-ProRule:PRU00042"; ZN_FING 590..613; /note="C2H2-typ…
P17252	KPCA_HUMAN	Protein kinase C alpha type (PKC-A) (PKC-alpha) (EC 2.7.11.13)	PRKCA PKCA PRKACA	Homo sapiens (Human)	ZN_FING 36..86; /note="Phorbol-ester/DAG-type 1"; /evidence="ECO:0000255|PROSITE-ProRule:PRU00226"; ZN_FING 101..151; /note="Phorbol-ester/DAG-type 2"; /evidence="ECO:0000255|PROSITE-ProRule:PRU00226"
P05771	KPCB_HUMAN	Protein kinase C beta type (PKC-B) (PKC-beta) (EC 2.7.11.13)	PRKCB PKCB PRKCB1	Homo sapiens (Human)	ZN_FING 36..86; /note="Phorbol-ester/DAG-type 1"; /evidence="ECO:0000255|PROSITE-ProRule:PRU00226"; ZN_FING 101..151; /note="Phorbol-ester/DAG-type 2"; /evidence="ECO:0000255|PROSITE-ProRule:PRU00226"
Q15139	KPCD1_HUMAN	Serine/threonine-protein kinase D1 (EC 2.7.11.13) (Protein kinase C mu type) (Protein kinase D) (nPKC-D1) (nPKC-mu)	PRKD1 PKD PKD1 PRKCM	Homo sapiens (Human)	ZN_FING 146..196; /note="Phorbol-ester/DAG-type 1"; /evidence="ECO:0000255|PROSITE-ProRule:PRU00226"; ZN_FING 270..320; /note="Phorbol-ester/DAG-type 2"; /evidence="ECO:0000255|PROSITE-ProRule:PRU00226"
Q9BZL6	KPCD2_HUMAN	Serine/threonine-protein kinase D2 (EC 2.7.11.13) (nPKC-D2)	PRKD2 PKD2 HSPC187	Homo sapiens (Human)	ZN_FING 138..188; /note="Phorbol-ester/DAG-type 1"; /evidence="ECO:0000255|PROSITE-ProRule:PRU00226"; ZN_FING 264..314; /note="Phorbol-ester/DAG-type 2"; /evidence="ECO:0000255|PROSITE-ProRule:PRU00226"
O60260	PRKN_HUMAN	E3 ubiquitin-protein ligase parkin (Parkin) (EC 2.3.2.31) (Parkin RBR E3 ubiquitin-protein ligase) (Parkinson juvenile disease protein 2) (Parkinson disease protein 2)	PRKN PARK2	Homo sapiens (Human)	ZN_FING 141..225; /note="RING-type 0; atypical"; ZN_FING 238..293; /note="RING-type 1"; /evidence="ECO:0000255|PROSITE-ProRule:PRU01221"; ZN_FING 313..377; /note="IBR-type"; /evidence="ECO:0000255|PROSITE-ProRule:PRU01221"; ZN_FING 418..449; /note="RING-type 2; atypical"; /evidence="ECO:0000255|PROSITE-ProRule:PRU01221"
Q7Z5J4	RAI1_HUMAN	Retinoic acid-induced protein 1	RAI1 KIAA1820	Homo sapiens (Human)	ZN_FING 1780..1835; /note="C2HC pre-PHD-type"; /evidence="ECO:0000255|PROSITE-ProRule:PRU01146"; ZN_FING 1855..1903; /note="PHD-type"; /evidence="ECO:0000255|PROSITE-ProRule:PRU01146"
Q8WWW0	RASF5_HUMAN	Ras association domain-containing protein 5 (New ras effector 1) (Regulator for cell adhesion and polarization enriched in lymphoid tissues) (RAPL)	RASSF5 NORE1 RAPL	Homo sapiens (Human)	ZN_FING 122..170; /note="Phorbol-ester/DAG-type"; /evidence="ECO:0000255|PROSITE-ProRule:PRU00226"
Q9P2N5	RBM27_HUMAN	RNA-binding protein 27 (RNA-binding motif protein 27)	RBM27 KIAA1311	Homo sapiens (Human)	ZN_FING 273..301; /note="C3H1-type"; /evidence="ECO:0000255|PROSITE-ProRule:PRU00723"
Q9P2R6	RERE_HUMAN	Arginine-glutamic acid dipeptide repeats protein (Atrophin-1-like protein) (Atrophin-1-related protein)	RERE ARG ARP ATN1L KIAA0458	Homo sapiens (Human)	ZN_FING 507..532; /note="GATA-type"
Q86UR5	RIMS1_HUMAN	Regulating synaptic membrane exocytosis protein 1 (Rab-3-interacting molecule 1) (RIM 1) (Rab-3-interacting protein 2)	RIMS1 KIAA0340 RAB3IP2 RIM1 Nbla00761	Homo sapiens (Human)	ZN_FING 110..170; /note="FYVE-type"; /evidence="ECO:0000255|PROSITE-ProRule:PRU00091"
Q9NVW2	RNF12_HUMAN	E3 ubiquitin-protein ligase RLIM (EC 2.3.2.27) (LIM domain-interacting RING finger protein) (RING finger LIM domain-binding protein) (R-LIM) (RING finger protein 12) (RING-type E3 ubiquitin transferase RLIM) (Renal carcinoma antigen NY-REN-43)	RLIM RNF12	Homo sapiens (Human)	ZN_FING 570..611; /note="RING-type"; /evidence="ECO:0000255|PROSITE-ProRule:PRU00175"
Q8IUD6	RN135_HUMAN	E3 ubiquitin-protein ligase RNF135 (EC 2.3.2.27) (RIG-I E3 ubiquitin ligase) (REUL) (RING finger protein 135) (RING finger protein leading to RIG-I activation) (Riplet) (RING-type E3 ubiquitin transferase RNF135)	RNF135 L13	Homo sapiens (Human)	ZN_FING 21..63; /note="RING-type"; /evidence="ECO:0000255|PROSITE-ProRule:PRU00175"
Q96BH1	RNF25_HUMAN	E3 ubiquitin-protein ligase RNF25 (EC 2.3.2.27) (RING finger protein 25) (RING-type E3 ubiquitin transferase RNF25)	RNF25	Homo sapiens (Human)	ZN_FING 135..202; /note="RING-type"; /evidence="ECO:0000255|PROSITE-ProRule:PRU00175"
Q9H0F5	RNF38_HUMAN	E3 ubiquitin-protein ligase RNF38 (EC 2.3.2.27) (RING finger protein 38) (RING-type E3 ubiquitin transferase RNF38)	RNF38	Homo sapiens (Human)	ZN_FING 463..504; /note="RING-type"; /evidence="ECO:0000255|PROSITE-ProRule:PRU00175"
P35398	RORA_HUMAN	Nuclear receptor ROR-alpha (Nuclear receptor RZR-alpha) (Nuclear receptor subfamily 1 group F member 1) (RAR-related orphan receptor A) (Retinoid-related orphan receptor-alpha)	RORA NR1F1 RZRA	Homo sapiens (Human)	ZN_FING 73..93; /note="NR C4-type"; /evidence="ECO:0000255|PROSITE-ProRule:PRU00407"; ZN_FING 109..133; /note="NR C4-type"; /evidence="ECO:0000255|PROSITE-ProRule:PRU00407"
Q92753	RORB_HUMAN	Nuclear receptor ROR-beta (Nuclear receptor RZR-beta) (Nuclear receptor subfamily 1 group F member 2) (Retinoid-related orphan receptor-beta)	RORB NR1F2 RZRB	Homo sapiens (Human)	ZN_FING 21..41; /note="NR C4-type"; /evidence="ECO:0000255|PROSITE-ProRule:PRU00407"; ZN_FING 57..81; /note="NR C4-type"; /evidence="ECO:0000255|PROSITE-ProRule:PRU00407"
Q8TEJ3	SH3R3_HUMAN	E3 ubiquitin-protein ligase SH3RF3 (EC 2.3.2.27) (Plenty of SH3s 2) (SH3 domain-containing RING finger protein 3) (SH3 multiple domains protein 4)	SH3RF3 POSH2 SH3MD4	Homo sapiens (Human)	ZN_FING 57..98; /note="RING-type"; /evidence="ECO:0000255|PROSITE-ProRule:PRU00175"
Q9UGU0	TCF20_HUMAN	Transcription factor 20 (TCF-20) (Nuclear factor SPBP) (Protein AR1) (Stromelysin-1 PDGF-responsive element-binding protein) (SPRE-binding protein)	TCF20 KIAA0292 SPBP	Homo sapiens (Human)	ZN_FING 1829..1865; /note="C2HC pre-PHD-type; degenerate"; /evidence="ECO:0000255|PROSITE-ProRule:PRU01146"; ZN_FING 1885..1933; /note="PHD-type"; /evidence="ECO:0000255|PROSITE-ProRule:PRU01146"
P10827	THA_HUMAN	Thyroid hormone receptor alpha (Nuclear receptor subfamily 1 group A member 1) (V-erbA-related protein 7) (EAR-7) (c-erbA-1) (c-erbA-alpha)	THRA EAR7 ERBA1 NR1A1 THRA1 THRA2	Homo sapiens (Human)	ZN_FING 53..73; /note="NR C4-type"; /evidence="ECO:0000255|PROSITE-ProRule:PRU00407"; ZN_FING 91..115; /note="NR C4-type"; /evidence="ECO:0000255|PROSITE-ProRule:PRU00407"
Q6Q0C0	TRAF7_HUMAN	E3 ubiquitin-protein ligase TRAF7 (EC 2.3.2.27) (RING finger and WD repeat-containing protein 1) (RING finger protein 119) (RING-type E3 ubiquitin transferase TRAF7) (TNF receptor-associated factor 7)	TRAF7 RFWD1 RNF119	Homo sapiens (Human)	ZN_FING 131..165; /note="RING-type"; /evidence="ECO:0000255|PROSITE-ProRule:PRU00175"; ZN_FING 222..276; /note="TRAF-type"; /evidence="ECO:0000255|PROSITE-ProRule:PRU00207"
Q9UPN9	TRI33_HUMAN	E3 ubiquitin-protein ligase TRIM33 (EC 2.3.2.27) (Ectodermin homolog) (RET-fused gene 7 protein) (Protein Rfg7) (RING-type E3 ubiquitin transferase TRIM33) (Transcription intermediary factor 1-gamma) (TIF1-gamma) (Tripartite motif-containing protein 33)	TRIM33 KIAA1113 RFG7 TIF1G	Homo sapiens (Human)	ZN_FING 125..154; /note="RING-type"; /evidence="ECO:0000255|PROSITE-ProRule:PRU00175"; ZN_FING 212..259; /note="B box-type 1"; /evidence="ECO:0000255|PROSITE-ProRule:PRU00024"; ZN_FING 271..312; /note="B box-type 2"; /evidence="ECO:0000255|PROSITE-ProRule:PRU00024"; ZN_FING 887..934; /note="PHD-type"; /evidence="ECO:0000255|PROSITE-ProRule:PRU00146"
Q63HK5	TSH3_HUMAN	Teashirt homolog 3 (Zinc finger protein 537)	TSHZ3 KIAA1474 TSH3 ZNF537	Homo sapiens (Human)	ZN_FING 214..238; /note="C2H2-type 1"; /evidence="ECO:0000255|PROSITE-ProRule:PRU00042"; ZN_FING 275..299; /note="C2H2-type 2"; /evidence="ECO:0000255|PROSITE-ProRule:PRU00042"; ZN_FING 386..404; /note="C2H2-type 3; atypical"; /evidence="ECO:0000255|PROSITE-ProRule:PRU00042"; ZN_FING 976..998; /note="C2H2-type 4"; /evidence="ECO:0000255|PROSITE-ProRule:PRU00042"; ZN_FING 1041..1064; /note="C2H2-t…
Q05086	UBE3A_HUMAN	Ubiquitin-protein ligase E3A (EC 2.3.2.26) (E6AP ubiquitin-protein ligase) (HECT-type ubiquitin transferase E3A) (Human papillomavirus E6-associated protein) (Oncogenic protein-associated protein E6-AP) (Renal carcinoma antigen NY-REN-54)	UBE3A E6AP EPVE6AP HPVE6A	Homo sapiens (Human)	ZN_FING 44..83; /note="C4-type; atypical"; /evidence="ECO:0000269|PubMed:21947926"
E7EMW7	E7EMW7_HUMAN	E3 ubiquitin-protein ligase UBR5	UBR5	Homo sapiens (Human)	ZN_FING 1171..1239; /note="UBR-type"; /evidence="ECO:0000256|PROSITE-ProRule:PRU00508"
O95071	UBR5_HUMAN	E3 ubiquitin-protein ligase UBR5 (EC 2.3.2.26) (E3 ubiquitin-protein ligase, HECT domain-containing 1) (HECT-type E3 ubiquitin transferase UBR5) (Hyperplastic discs protein homolog) (hHYD) (Progestin-induced protein)	UBR5 EDD EDD1 HYD KIAA0896	Homo sapiens (Human)	ZN_FING 1177..1245; /note="UBR-type"; /evidence="ECO:0000255|PROSITE-ProRule:PRU00508"
Q96RL1	UIMC1_HUMAN	BRCA1-A complex subunit RAP80 (Receptor-associated protein 80) (Retinoid X receptor-interacting protein 110) (Ubiquitin interaction motif-containing protein 1)	UIMC1 RAP80 RXRIP110	Homo sapiens (Human)	ZN_FING 502..529; /note="UBZ4-type"; /evidence="ECO:0000255|PROSITE-ProRule:PRU01256"
Q9UPW8	UN13A_HUMAN	Protein unc-13 homolog A (Munc13-1)	UNC13A KIAA1032	Homo sapiens (Human)	ZN_FING 553..603; /note="Phorbol-ester/DAG-type"; /evidence="ECO:0000255|PROSITE-ProRule:PRU00226"
D6RC01	D6RC01_HUMAN	Ubiquitinyl hydrolase 1 (EC 3.4.19.12)	USP45	Homo sapiens (Human)	ZN_FING 60..136; /note="UBP-type"; /evidence="ECO:0000256|PROSITE-ProRule:PRU00502"
D6RBV3	D6RBV3_HUMAN	Ubiquitinyl hydrolase 1 (EC 3.4.19.12)	USP45 hCG_17265	Homo sapiens (Human)	ZN_FING 60..136; /note="UBP-type"; /evidence="ECO:0000256|PROSITE-ProRule:PRU00502"
P11473	VDR_HUMAN	Vitamin D3 receptor (VDR) (1,25-dihydroxyvitamin D3 receptor) (Nuclear receptor subfamily 1 group I member 1)	VDR NR1I1	Homo sapiens (Human)	ZN_FING 24..44; /note="NR C4-type"; /evidence="ECO:0000255|PROSITE-ProRule:PRU00407"; ZN_FING 60..84; /note="NR C4-type"; /evidence="ECO:0000255|PROSITE-ProRule:PRU00407"
Q8IZQ1	WDFY3_HUMAN	WD repeat and FYVE domain-containing protein 3 (Autophagy-linked FYVE protein) (Alfy)	WDFY3 KIAA0993	Homo sapiens (Human)	ZN_FING 3454..3514; /note="FYVE-type"; /evidence="ECO:0000255|PROSITE-ProRule:PRU00091"
P25490	TYY1_HUMAN	Transcriptional repressor protein YY1 (Delta transcription factor) (INO80 complex subunit S) (NF-E1) (Yin and yang 1) (YY-1)	YY1 INO80S	Homo sapiens (Human)	ZN_FING 296..320; /note="C2H2-type 1"; /evidence="ECO:0000255|PROSITE-ProRule:PRU00042"; ZN_FING 325..347; /note="C2H2-type 2"; /evidence="ECO:0000255|PROSITE-ProRule:PRU00042"; ZN_FING 353..377; /note="C2H2-type 3"; /evidence="ECO:0000255|PROSITE-ProRule:PRU00042"; ZN_FING 383..407; /note="C2H2-type 4"; /evidence="ECO:0000255|PROSITE-ProRule:PRU00042"
Q05516	ZBT16_HUMAN	Zinc finger and BTB domain-containing protein 16 (Promyelocytic leukemia zinc finger protein) (Zinc finger protein 145) (Zinc finger protein PLZF)	ZBTB16 PLZF ZNF145	Homo sapiens (Human)	ZN_FING 404..426; /note="C2H2-type 1"; /evidence="ECO:0000255|PROSITE-ProRule:PRU00042"; ZN_FING 432..454; /note="C2H2-type 2"; /evidence="ECO:0000255|PROSITE-ProRule:PRU00042"; ZN_FING 461..483; /note="C2H2-type 3"; /evidence="ECO:0000255|PROSITE-ProRule:PRU00042"; ZN_FING 490..512; /note="C2H2-type 4"; /evidence="ECO:0000255|PROSITE-ProRule:PRU00042"; ZN_FING 518..540; /note="C2H2-type 5"; /evi…
Q9HC78	ZBT20_HUMAN	Zinc finger and BTB domain-containing protein 20 (Dendritic-derived BTB/POZ zinc finger protein) (Zinc finger protein 288)	ZBTB20 DPZF ZNF288	Homo sapiens (Human)	ZN_FING 578..600; /note="C2H2-type 1"; /evidence="ECO:0000255|PROSITE-ProRule:PRU00042"; ZN_FING 606..628; /note="C2H2-type 2"; /evidence="ECO:0000255|PROSITE-ProRule:PRU00042"; ZN_FING 634..656; /note="C2H2-type 3"; /evidence="ECO:0000255|PROSITE-ProRule:PRU00042"; ZN_FING 662..684; /note="C2H2-type 4"; /evidence="ECO:0000255|PROSITE-ProRule:PRU00042"; ZN_FING 715..737; /note="C2H2-type 5"; /evi…
A0A1W2PPR9	A0A1W2PPR9_HUMAN	Zinc finger CCCH domain-containing protein 11A	ZC3H11A	Homo sapiens (Human)	ZN_FING 2..29; /note="C3H1-type"; /evidence="ECO:0000256|PROSITE-ProRule:PRU00723"; ZN_FING 31..57; /note="C3H1-type"; /evidence="ECO:0000256|PROSITE-ProRule:PRU00723"
O75152	ZC11A_HUMAN	Zinc finger CCCH domain-containing protein 11A	ZC3H11A KIAA0663 ZC3HDC11A	Homo sapiens (Human)	ZN_FING 2..29; /note="C3H1-type 1"; /evidence="ECO:0000255|PROSITE-ProRule:PRU00723"; ZN_FING 31..57; /note="C3H1-type 2"; /evidence="ECO:0000255|PROSITE-ProRule:PRU00723"; ZN_FING 60..86; /note="C3H1-type 3"; /evidence="ECO:0000255|PROSITE-ProRule:PRU00723"
M0QY97	M0QY97_HUMAN	Zinc finger CCCH domain-containing protein 4 (Fragment)	ZC3H4	Homo sapiens (Human)	ZN_FING 81..108; /note="C3H1-type"; /evidence="ECO:0000256|PROSITE-ProRule:PRU00723"; ZN_FING 110..137; /note="C3H1-type"; /evidence="ECO:0000256|PROSITE-ProRule:PRU00723"; ZN_FING 138..161; /note="C3H1-type"; /evidence="ECO:0000256|PROSITE-ProRule:PRU00723"
Q9UPT8	ZC3H4_HUMAN	Zinc finger CCCH domain-containing protein 4	ZC3H4 C19orf7 KIAA1064	Homo sapiens (Human)	ZN_FING 390..417; /note="C3H1-type 1"; /evidence="ECO:0000255|PROSITE-ProRule:PRU00723"; ZN_FING 419..446; /note="C3H1-type 2"; /evidence="ECO:0000255|PROSITE-ProRule:PRU00723"; ZN_FING 447..470; /note="C3H1-type 3"; /evidence="ECO:0000255|PROSITE-ProRule:PRU00723"
G3V2D8	G3V2D8_HUMAN	Zinc finger FYVE domain-containing protein 26	ZFYVE26	Homo sapiens (Human)	ZN_FING 1812..1872; /note="FYVE-type"; /evidence="ECO:0000256|PROSITE-ProRule:PRU00091"
Q68DK2	ZFY26_HUMAN	Zinc finger FYVE domain-containing protein 26 (FYVE domain-containing centrosomal protein) (FYVE-CENT) (Spastizin)	ZFYVE26 KIAA0321	Homo sapiens (Human)	ZN_FING 1812..1872; /note="FYVE-type"; /evidence="ECO:0000255|PROSITE-ProRule:PRU00091"
Q15326	ZMY11_HUMAN	Zinc finger MYND domain-containing protein 11 (Adenovirus 5 E1A-binding protein) (Bone morphogenetic protein receptor-associated molecule 1) (Protein BS69)	ZMYND11 BRAM1 BS69	Homo sapiens (Human)	ZN_FING 100..148; /note="PHD-type"; /evidence="ECO:0000255|PROSITE-ProRule:PRU00146"; ZN_FING 563..598; /note="MYND-type"; /evidence="ECO:0000255|PROSITE-ProRule:PRU00134, ECO:0000269|PubMed:26845565"
P17022	ZNF18_HUMAN	Zinc finger protein 18 (Heart development-specific gene 1 protein) (Zinc finger protein 535) (Zinc finger protein KOX11) (Zinc finger protein with KRAB and SCAN domains 6)	ZNF18 HDSG1 KOX11 ZKSCAN6 ZNF535	Homo sapiens (Human)	ZN_FING 408..430; /note="C2H2-type 1"; /evidence="ECO:0000255|PROSITE-ProRule:PRU00042"; ZN_FING 436..458; /note="C2H2-type 2"; /evidence="ECO:0000255|PROSITE-ProRule:PRU00042"; ZN_FING 464..486; /note="C2H2-type 3"; /evidence="ECO:0000255|PROSITE-ProRule:PRU00042"; ZN_FING 492..514; /note="C2H2-type 4"; /evidence="ECO:0000255|PROSITE-ProRule:PRU00042"; ZN_FING 520..542; /note="C2H2-type 5"; /evi…
O60281	ZN292_HUMAN	Zinc finger protein 292	ZNF292 KIAA0530	Homo sapiens (Human)	ZN_FING 569..591; /note="C2H2-type 1"; /evidence="ECO:0000255|PROSITE-ProRule:PRU00042"; ZN_FING 681..705; /note="C2H2-type 2"; /evidence="ECO:0000255|PROSITE-ProRule:PRU00042"; ZN_FING 722..744; /note="C2H2-type 3"; /evidence="ECO:0000255|PROSITE-ProRule:PRU00042"; ZN_FING 750..774; /note="C2H2-type 4"; /evidence="ECO:0000255|PROSITE-ProRule:PRU00042"; ZN_FING 779..803; /note="C2H2-type 5"; /evi…
Q569K4	Z385B_HUMAN	Zinc finger protein 385B (Zinc finger protein 533)	ZNF385B ZNF533	Homo sapiens (Human)	ZN_FING 34..64; /note="Matrin-type 1"; ZN_FING 157..187; /note="Matrin-type 2"; ZN_FING 282..316; /note="Matrin-type 3"; ZN_FING 348..378; /note="Matrin-type 4"
Q96JM2	ZN462_HUMAN	Zinc finger protein 462 (Zinc finger PBX1-interacting protein) (ZFPIP)	ZNF462 KIAA1803	Homo sapiens (Human)	ZN_FING 4..27; /note="C2H2-type 1"; /evidence="ECO:0000255|PROSITE-ProRule:PRU00042"; ZN_FING 108..131; /note="C2H2-type 2"; /evidence="ECO:0000255|PROSITE-ProRule:PRU00042"; ZN_FING 162..185; /note="C2H2-type 3"; /evidence="ECO:0000255|PROSITE-ProRule:PRU00042"; ZN_FING 439..462; /note="C2H2-type 4"; /evidence="ECO:0000255|PROSITE-ProRule:PRU00042"; ZN_FING 470..492; /note="C2H2-type 5"; /eviden…
Q6ZMY9	ZN517_HUMAN	Zinc finger protein 517	ZNF517	Homo sapiens (Human)	ZN_FING 178..199; /note="C2H2-type 1"; /evidence="ECO:0000255|PROSITE-ProRule:PRU00042"; ZN_FING 205..227; /note="C2H2-type 2"; /evidence="ECO:0000255|PROSITE-ProRule:PRU00042"; ZN_FING 233..255; /note="C2H2-type 3"; /evidence="ECO:0000255|PROSITE-ProRule:PRU00042"; ZN_FING 261..283; /note="C2H2-type 4"; /evidence="ECO:0000255|PROSITE-ProRule:PRU00042"; ZN_FING 289..311; /note="C2H2-type 5"; /evi…
Q8NEK5	ZN548_HUMAN	Zinc finger protein 548	ZNF548	Homo sapiens (Human)	ZN_FING 197..219; /note="C2H2-type 1"; /evidence="ECO:0000255|PROSITE-ProRule:PRU00042"; ZN_FING 225..247; /note="C2H2-type 2"; /evidence="ECO:0000255|PROSITE-ProRule:PRU00042"; ZN_FING 253..275; /note="C2H2-type 3"; /evidence="ECO:0000255|PROSITE-ProRule:PRU00042"; ZN_FING 281..303; /note="C2H2-type 4"; /evidence="ECO:0000255|PROSITE-ProRule:PRU00042"; ZN_FING 309..331; /note="C2H2-type 5"; /evi…
Q9BR84	ZN559_HUMAN	Zinc finger protein 559	ZNF559	Homo sapiens (Human)	ZN_FING 91..113; /note="C2H2-type 1; degenerate"; /evidence="ECO:0000255|PROSITE-ProRule:PRU00042"; ZN_FING 119..141; /note="C2H2-type 2; degenerate"; /evidence="ECO:0000255|PROSITE-ProRule:PRU00042"; ZN_FING 147..179; /note="C2H2-type 3; degenerate"; /evidence="ECO:0000255|PROSITE-ProRule:PRU00042"; ZN_FING 185..207; /note="C2H2-type 4; degenerate"; /evidence="ECO:0000255|PROSITE-ProRule:PRU0004…
Q68DY1	ZN626_HUMAN	Zinc finger protein 626	ZNF626	Homo sapiens (Human)	ZN_FING 173..195; /note="C2H2-type 1; degenerate"; /evidence="ECO:0000255|PROSITE-ProRule:PRU00042"; ZN_FING 201..223; /note="C2H2-type 2"; /evidence="ECO:0000255|PROSITE-ProRule:PRU00042"; ZN_FING 229..251; /note="C2H2-type 3"; /evidence="ECO:0000255|PROSITE-ProRule:PRU00042"; ZN_FING 257..279; /note="C2H2-type 4"; /evidence="ECO:0000255|PROSITE-ProRule:PRU00042"; ZN_FING 285..307; /note="C2H2-t…
Q8N859	ZN713_HUMAN	Zinc finger protein 713	ZNF713	Homo sapiens (Human)	ZN_FING 273..295; /note="C2H2-type 1"; /evidence="ECO:0000255|PROSITE-ProRule:PRU00042"; ZN_FING 301..323; /note="C2H2-type 2"; /evidence="ECO:0000255|PROSITE-ProRule:PRU00042"; ZN_FING 329..351; /note="C2H2-type 3"; /evidence="ECO:0000255|PROSITE-ProRule:PRU00042"; ZN_FING 357..379; /note="C2H2-type 4"; /evidence="ECO:0000255|PROSITE-ProRule:PRU00042"; ZN_FING 385..407; /note="C2H2-type 5"; /evi…
Q6NX45	ZN774_HUMAN	Zinc finger protein 774	ZNF774	Homo sapiens (Human)	ZN_FING 151..173; /note="C2H2-type 1"; /evidence="ECO:0000255|PROSITE-ProRule:PRU00042"; ZN_FING 179..201; /note="C2H2-type 2"; /evidence="ECO:0000255|PROSITE-ProRule:PRU00042"; ZN_FING 207..229; /note="C2H2-type 3"; /evidence="ECO:0000255|PROSITE-ProRule:PRU00042"; ZN_FING 235..257; /note="C2H2-type 4"; /evidence="ECO:0000255|PROSITE-ProRule:PRU00042"; ZN_FING 263..285; /note="C2H2-type 5"; /evi…
Q7Z570	Z804A_HUMAN	Zinc finger protein 804A	ZNF804A C2orf10	Homo sapiens (Human)	ZN_FING 57..81; /note="C2H2-type"
Q17R98	ZN827_HUMAN	Zinc finger protein 827	ZNF827	Homo sapiens (Human)	ZN_FING 374..396; /note="C2H2-type 1"; /evidence="ECO:0000255|PROSITE-ProRule:PRU00042"; ZN_FING 402..424; /note="C2H2-type 2"; /evidence="ECO:0000255|PROSITE-ProRule:PRU00042"; ZN_FING 433..455; /note="C2H2-type 3"; /evidence="ECO:0000255|PROSITE-ProRule:PRU00042"; ZN_FING 817..839; /note="C2H2-type 4"; /evidence="ECO:0000255|PROSITE-ProRule:PRU00042"; ZN_FING 845..867; /note="C2H2-type 5"; /evi…
Q9HCJ5	ZSWM6_HUMAN	Zinc finger SWIM domain-containing protein 6	ZSWIM6 KIAA1577	Homo sapiens (Human)	ZN_FING 246..283; /note="SWIM-type"; /evidence="ECO:0000255|PROSITE-ProRule:PRU00325"
